# Supplementary material for: What Makes You Generous? The Influence of Rural and Urban Rearing on Social Discounting in China
Source: PLoS One. 2015 Jul 14;10(7):e0133078. doi: 10.1371/journal.pone.0133078 (PMC4501780; doi:10.1371/journal.pone.0133078)
Supplement: S1 File — (ZIP) [file pone.0133078.s001.zip]

Archive with 1 entries (1 files):
- File.sav
